# Supplementary material for: Comparing feces collection methods for evaluating the apparent digestibility coefficient of brewers’ spent yeast in juvenile Atlantic salmon (Salmo salar)
Source: Front Vet Sci. 2024 Aug 14;11:1449221. doi: 10.3389/fvets.2024.1449221 (PMC11349686; doi:10.3389/fvets.2024.1449221)
Supplement: Supplementary file 1 [file Table_1.XLSX]

## Sheet: BSY ADCs in salmonids
Authors	Year	Journal	Fish species	Ingredient	Reference diet	Diet production	Faeces collection	ADC equation	Inclusion rate of the ingredient	ADC CP	ADC E
Rumsey et al.	1991	Anim Feed Sci Technol 33, 185-193	Oncorhyncus mykiss	BSY	Without ref. diet	No diets: the freezed-dried ingredient was inserted into the stomach	Metabolic chamber (faeces + water)	No equation		63.2	62.6
				BSY (disrupted)						84.7	68.6
Cheng et al.	2004	Aquac Res 35, 1-9	Oncorhyncus mykiss	BSY (dried)	Casein, gelatin, dextrin, Cellulose/CMC, FO	Pelletization	Decantation	Before Forster 1999	30	57.1
Nazzaro et al.	2021	Aquaculture 530, 735796	Oncorhyncus mykiss	BSY (dried)	FM/FO, starch	Extrusion	Stripping	Bureau & Hua 2006	The composition of the ref. diet was not constant	67.7
				BSY (hydrolysed)						58.8
Estévez et al.	2022	Front Mar Sci 9, 862020	Oncorhyncus mykiss	BSY (dried)	SBM, gluten, FM/FO, starch, lecithin	Extrusion	Stripping	Bureau & Hua 2006	The composition of the ref. diet was not constant	74.5
				BSY (hydrolysed)						75.4
Langeland et al.	2016	Aquacult Nutr 22, 485-495	Salvelinus alpinus	Bakery S. cerevisiae	FM/FO, SBM/SPC, gluten, wheat, cellulose	Extrusion	Decantation	Bureau & Hua 2006	30	86	71
				Bakery S. cerevisiae (autolysed)						98	99
Burr et al.	2020	Aquac Res 51, 4689–4697	Salmo salar (SW)	S. cerevisiae grown in sucrose	Squid meal, FO, SBM/SPC, gluten, wheat	Extrusion	Stripping	Bureau & Hua 2006	30	62.8
Hansen et al.	2021	Aquaculture 530, 735707	Salmo salar (FW)	Bak. S. c. spray-dried at 180-80 ºC	FM/FO, gluten, starch	Pelletization	Stripping	Bureau & Hua 2006	30	56.2
				Bak. S. c. spray-dried at 250-90 ºC					30	51
				Bak. S. c. disrupted at 10,000 PSI					30	79.1
				Bak. S. c. disrupted at 20,000 PSI					30	81
				Bak. S. c. autolysed at 50 ºC for 8 h					30	79.4
				Bak. S. c. autolysed at 50 ºC for 16 h					30	89.2
Orellana et al.	2024	This work	Salmo salar (FW)	BSY	FM/FO, starch	Pelletization	Decantation	Bureau & Hua 2006	30	84.7	63.8
				BSY			Stripping		30	70.5	52.04
			SW = seawater	BSY = brewer's spent yeast	FM = fish meal
			FW = fresh water	Bak. S. c. = bakery Saccharomyces cerevisiae	FO = fish oil
					SBM = soybean meal
					SPC = soybean protein concentrate
